# Supplementary material for: Comparing interspecific socio-communicative skills of socialized juvenile dogs and miniature pigs
Source: Anim Cogn. 2019 Jun 29;22(6):917–29. doi: 10.1007/s10071-019-01284-z (PMC6834752; doi:10.1007/s10071-019-01284-z)
Supplement: Supplementary file 1 — Supplementary file1 (XLSX 21 kb) [file 10071_2019_1284_MOESM1_ESM.xlsx]

## Sheet: Author information
Supplementary Information for:
Comparing interspecific socio-communicative skills of socialized juvenile dogs and miniature pigs
Authors and affiliations
Linda Gerencsér1,2*, Paula Perez Fraga1,2, Melinda Lovas1, Dóra Ujváry1, Attila Andics1,2
1 Department of Ethology, Eötvös Loránd University, Budapest, Hungary
2 MTA-ELTE ‘Lendület’ Neuroethology of Communication Research Group, Hungarian Academy of Sciences – Eötvös Loránd University, Budapest, Hungary
*Correspondence: linda.gerencser@gmail.com
ORCID ID: https://orcid.org/0000-0001-7030-178X
Tel: +36 1 381 2179
Address: Department of Ethology, Eötvös Loránd University, 1117 Budapest, Pázmány P. s. 1/C, Hungary

## Sheet: Study1
Subject ID	Species	Age (months)	Gender	Breed	Condition	Orient_face_duration	Orient_face_frequency	Touch_body_frequency	Orient_body_duration	Touch_body_duration	Orient_experimenter	Vocalize_duration	Vocalize_duration_experimenter_oriented
1	Pig	3.5	female	minnesota	Control	0	0	3	4.6	5.4	10	3.2	0.2
1	Pig	3.5	female	minnesota	Food	1.4	2	4	13.2	9.6	24.2	1.4	0.2
2	Pig	3.5	female	minnesota	Control	0	0	0	0	0	0	10.8	0
2	Pig	3.5	female	minnesota	Food	1.4	1	4	34.4	6	41.8	8.8	2.4
3	Pig	5	male	minnesota	Control	0	0	6	30.6	52.4	83	0	0
3	Pig	5	male	minnesota	Food	4	1	8	45.4	40.2	89.6	0.4	0.4
4	Pig	3.5	male	minnesota	Control	0	0	0	0	0	0	5	0
4	Pig	3.5	male	minnesota	Food	6.2	7	2	27.6	2.2	36	6.6	0.8
5	Pig	5	male	minnesota-mixed	Control	0.4	2	0	17.6	0	18	0	0
5	Pig	5	male	minnesota-mixed	Food	1.4	1	1	22	1.2	24.6	0.2	0
6	Pig	3.5	male	minnesota	Control	0	0	1	5.8	3.4	9.2	0.6	0
6	Pig	3.5	male	minnesota	Food	13.6	15	6	56.8	3.4	73.8	7.2	5.2
7	Pig	5	male	minnesota-mixed	Control	0	0	0	9.4	0	9.4	2.6	0.4
7	Pig	5	male	minnesota-mixed	Food	3.6	3	2	30.4	0.6	34.6	2.8	1
8	Pig	3.5	female	minnesota	Control	0	0	0	6	0	6	4.4	0
8	Pig	3.5	female	minnesota	Food	11.4	4	5	12.2	18.4	42	4.6	1.8
9	Pig	4.5	female	minnesota	Control	3.8	4	3	7.2	15	26	0.6	0
9	Pig	4.5	female	minnesota	Food	8.4	7	12	33	41.8	83.2	1.6	0.8
10	Pig	5	male	minnesota	Control	0	0	1	4	4	8	12.4	2
10	Pig	6	male	minnesota	Food	7.6	4	0	49.6	0	62.2	9.2	4
11	Dog	3.5	female	malinois	Control	11.4	10	1	11	0.8	23.2	0	0
11	Dog	3.5	female	malinois	Food	5.6	8	2	15.6	0.6	21.8	0	0
12	Dog	3	female	schnautzer	Control	2.4	4	3	7	10	19.4	16	0
12	Dog	3	female	schnautzer	Food	3.6	4	2	12.8	4.4	20.8	3	0
13	Dog	3	female	terrier	Control	3.8	2	0	2.8	0	6.6	0.6	0
13	Dog	3	female	terrier	Food	3	4	3	5.8	9.8	18.6	0	0
14	Dog	4	male	komondor	Control	3.8	2	4	15.4	11	30.2	0	0
14	Dog	4	male	komondor	Food	10	18	6	31	3.6	44.6	1	1
15	Dog	3	male	poodle	Control	0	0	0	6.8	0	6.8	0	0
15	Dog	3	male	poodle	Food	13.4	5	5	13.8	7	34.2	0	0
16	Dog	3	female	poodle	Control	0.2	1	1	4.6	0.8	5.6	2	0.2
16	Dog	3	female	poodle	Food	13	16	11	33	18.8	64.8	1.4	1.4
17	Dog	6	male	moscow watchdog	Control	0	0	0	0	0	0	0	0
17	Dog	6	male	moscow watchdog	Food	6.2	4	0	22.8	0	29	0	0
18	Dog	5.5	female	golden retriever	Control	1.2	3	1	4.6	0.6	6.4	0	0
18	Dog	5.5	female	golden retriever	Food	3	2	1	6	0.2	9.2	0	0
19	Dog	3.5	female	border collie	Control	4.2	4	0	4.8	0	9	0	0
19	Dog	3	female	border collie	Food	12.4	15	3	24.2	2	38.6	4.6	2.4
20	Dog	3	male	poodle	Control	8.4	2	4	0	4	40	28.4	9.8
20	Dog	3	male	poodle	Food	2.2	8	5	11.8	7.6	21.6	25.4	2

## Sheet: Study2
Subject ID	Species	Age (month)	Gender	Breed	Condition	Success	Side	Side_success_Test	Side_fail_Test	Side_success_Control	Side_fail_Control				Subject study ID	Side_bias_Test	Side_bias_Control				Trial	Ratio of subjects choosing the same side as the later preferred/biased
2	Pig	9	femaleale	minnesota	DM	7	left	-2	-4	0	-4				P7	0.928571	1					Pigs (N=8)	Dogs (N=4)
2	Pig	9	femaleale	minnesota	DDS	5	right	10	12	3	7				P10	0.785714	0.714286				1	0.5	0.5
2	Pig	9	femaleale	minnesota	Control	3									P1	-0.714286	0				2	0.625	0.75
3	Pig	5	male	minnesota	DM	9	left	-11	-9	-2	-5				P4	-0.785714	-0.928571				3	1	0.5
3	Pig	5	male	minnesota	DDS	7	right	5	3	2	5				P6	-0.892857	-0.928571				4	1	0.75
3	Pig	5	male	minnesota	Control	4									P8	-0.892857	0.571429				5	0.875	0.5
4	Pig	8	male	minnesota	DM	5	left	-12	-13	-4	-2				P5	-0.99	-0.99				6	1	1
4	Pig	8	male	minnesota	DDS	8	right	1	2	5	3				P9	-1.01	-1.01				7	0.75	0.75
4	Pig	8	male	minnesota	Control	9															8	1	1
5	Pig	5	male	minnesota-mixed	DM	4	left	-9	-13	-6	-7										9	0.875	1
5	Pig	5	male	minnesota-mixed	DDS	6	right	1	5	0	1										10	0.875	1
5	Pig	5	male	minnesota-mixed	Control	6															11	0.875	1
6	Pig	5	male	minnesota	DM	9	left	-13	-12	-7	-6										12	0.875	0.75
6	Pig	5	male	minnesota	DDS	6	right	2	1	1	0										13	1	1
6	Pig	5	male	minnesota	Control	8															14	1	1
7	Pig	5	male	minnesota-mixed	DM	8	left	-1	-1	0	0										15	1	0.75
7	Pig	5	male	minnesota-mixed	DDS	6	right	13	13	7	7										16	0.875	1
7	Pig	5	male	minnesota-mixed	Control	7															17	0.875	1
8	Pig	5	femaleale	minnesota	DM	7	left	-14	-14	-7	-7										18	1	1
8	Pig	5	femaleale	minnesota	DDS	7	right	0	0	0	0										19	0.875	0.75
8	Pig	5	femaleale	minnesota	Control	7															20	0.875	1
9	Pig	5	femaleale	minnesota	DM	7	left	-14	-14	-7	-7										21	1	1
9	Pig	5	femaleale	minnesota	DDS	7	right	0	0	0	0										22	0.875	1
9	Pig	5	femaleale	minnesota	Control	7															23	0.75	0.75
21	Dog	4.5	male	Schnauzer	DM	7	left	-6	-6												24	0.75	1
21	Dog	4.5	male	Schnauzer	DDS	7	right	8	8												25	0.875	1
22	Dog	6	femaleale	mixed	DM	7	left	-14	-13												26	0.875	0.75
22	Dog	6	femaleale	mixed	DDS	8	right	1	0												27	0.875	0.75
23	Dog	4.5	femaleale	beagle	DM	7	left	-10	-7												28	0.75	0.75
23	Dog	4.5	femaleale	beagle	DDS	10	right	7	4
24	Dog	6.5	male	beauceron	DM	7	left	-6	-2
24	Dog	6.5	male	beauceron	DDS	11	right	12	8
25	Dog	6	femaleale	sheltie	DM	12	left	-13	-2
25	Dog	6	femaleale	sheltie	DDS	13	right	12	1
26	Dog	5.5	male	german shep.	DM	6	left	-13	-11
26	Dog	5.5	male	german shep.	DDS	10	right	3	1
27	Dog	11	male	labradoodle	DM	12	left	-11	0
27	Dog	11	male	labradoodle	DDS	13	right	14	3
28	Dog	5.5	male	boston terrier	DM	5	left	-12	-13
28	Dog	5.5	male	boston terrier	DDS	8	right	1	2
29	Dog	5	femaleale	golden retriever	DM	7	left	-8	-4
29	Dog	5	femaleale	golden retriever	DDS	11	right	10	6
